# Supplementary material for: Exploring the Release of Toxic Oligomers from α-Synuclein Fibrils with Antibodies and STED Microscopy
Source: Life (Basel). 2021 May 11;11(5):431. doi: 10.3390/life11050431 (PMC8150853; doi:10.3390/life11050431)
Supplement: Supplementary file 1 [file life-11-00431-s001.zip]

Archive with 1 entries (1 files):
- life-1187692-supplementary.pdf
